# Supplementary material for: Senescence-Driven Inflammatory and Trophic Microenvironment Imprints Mesenchymal Stromal/Stem Cells in Osteoarthritic Patients
Source: Biomedicines. 2023 Jul 14;11(7):1994. doi: 10.3390/biomedicines11071994 (PMC10377055; doi:10.3390/biomedicines11071994)
Supplement: Supplementary file 1 [file biomedicines-11-01994-s001.zip]

Archive with 1 entries (1 files):
- biomedicines-2493313-supplementary.pdf
